# Supplementary material for: Effectiveness of Ergonomic Training to Decrease Awkward Postures during Dental Scaling Procedures: A Randomized Clinical Trial
Source: Int J Environ Res Public Health. 2021 Oct 26;18(21):11217. doi: 10.3390/ijerph182111217 (PMC8583220; doi:10.3390/ijerph182111217)
Supplement: Supplementary file 1 [file ijerph-18-11217-s001.zip]

Archive with 1 entries (1 files):
- ijerph-1395513-supplementary.pdf
